# Supplementary material for: The Optically Guided and Pre-assembled Implantation Cranial Window Reveals Cortical Spatial Representations during Navigation
Source: Research (Wash D C). 2026 Jan 15;9:1072. doi: 10.34133/research.1072 (PMC12804600; doi:10.34133/research.1072)
Supplement: Supplementary 1 — Figs. S1 to S12 Tables S1 and S2 Movies S1 to S6 References [27,62–78] [file research.1072.f1.zip]

Archive with 9 entries (9 files):
- Operation_list.xlsx
- S1_Video.mp4
- S2_Table.docx
- S2_Video.mp4
- S3_Video.mp4
- S4_Video.mp4
- S5_Video.mp4
- S6_Video.mp4
- sm.docx
