# Supplementary material for: The Optically Guided and Pre-assembled Implantation Cranial Window Reveals Cortical Spatial Representations during Navigation
Source: Research (Wash D C). 2026 Jan 15;9:1072. doi: 10.34133/research.1072 (PMC12804600; doi:10.34133/research.1072)
Supplement: Supplementary 1 — Figs. S1 to S12 Tables S1 and S2 Movies S1 to S6 References [27,62–78] [file research.1072.f1.zip › Operation_list.xlsx]

## Sheet: Sheet1
Method	Fluorescence		Mice number	Dural sinuses injury or not	Dura mater intact or not	Postoperative survival(＞1months)	Operation succeed or not	Surgeon	Imaging images or photos after operation	Glue leakage	Duration of the implantation	Others
Non-optical-guided, manual	CX3CR1-GFP	HO	30	no	yes	yes	yes	weihao		no	10:20-13:08
Non-optical-guided, manual	WT	WT	102	no	yes	no	yes	weihao		yes	10:09-12:30	euthanasia
Non-optical-guided, manual	GCaMP6f	HE	435	no	yes	no	yes	weihao		yes	09:45-12:13	euthanasia
Non-optical-guided, manual	WT	WT	107	no	yes	no	yes	weihao		yes	11:07-13:50	euthanasia
Non-optical-guided, manual	WT	WT	63	no	yes	no	yes	weihao		yes	09:10-12:05	euthanasia
Non-optical-guided, manual	CX3CR1-GFP	HO	82	no	yes	yes	yes	weihao		no	10:05-12:45
Non-optical-guided, manual	GCaMP6f	HO	110	no	yes	yes	yes	weihao		no	09:55-13:17
Non-optical-guided, manual	CX3CR1-GFP	HO	10	no	yes	yes	yes	weihao		no	08:50-12:03
Non-optical-guided, manual	CX3CR1-GFP	HO	69	no	yes	yes	yes	weihao		no	09:30-12:50
Non-optical-guided, manual	GCaMP6f	HO	53	yes	yes	no	no	weihao	×	no	09:54-13:11	Damage to the transverse sinus
Optical-guided, manual	GCaMP6f	HO	6	no	yes	yes	yes	weihao		no	10:00-12:03
Optical-guided, manual	GCaMP6f	HO	7	no	yes	yes	yes	weihao		no	10:30-12:22
Optical-guided, manual	GCaMP6f	HO	8	no	yes	yes	yes	weihao		no	09:43-12:05
Optical-guided, manual	GCaMP6f	HO	16	no	yes	yes	yes	weihao		no	10:33-12:58
Optical-guided, manual	GCaMP6f	HO	18	no	yes	yes	yes	weihao		no	11:02-13:07
Optical-guided, manual	GCaMP6f	HO	20	no	yes	yes	yes	weihao		no	09:10-11:38
Optical-guided, manual	GCaMP6f	HO	80	no	yes	yes	yes	weihao		no	09:40-12:09
Optical-guided, manual	GCaMP6f	HO	103	no	yes	yes	yes	weihao		no	10:08-12:30
Optical-guided, manual	GCaMP6f	HO	105	no	yes	yes	yes	weihao		no	09:35-11:40
Optical-guided, manual	GCaMP6f	HO	106	no	yes	yes	yes	weihao		no	10:00-12:28
Optical-guided, manual	GCaMP6f	HO	108	no	yes	yes	yes	weihao		no	10:10-12:47	The cranial window quality was excellent... until the mouse spectacularly shattered its large glass cranial window at week 4-5 post-op.
Optical-guided, manual	GCaMP6f	HO	78	no	yes	yes	yes	weihao		no	09:43-11:52	The cranial window quality was excellent... until the mouse spectacularly shattered its large glass cranial window at week 4-5 post-op.
Optical-guided, manual	GCaMP6f	HO	55	no	yes	yes	yes	weihao		no	14:38-16:53
Optical-guided, manual	GCaMP6f	HO	56	no	yes	yes	yes	weihao		no	15:28-17:40
Optical-guided, manual	GCaMP6f	HO	57	no	no	yes	no	weihao		no	09:38-11:49	The damaged area of the meninges affects the calcium imaging of neurons.
Optical-guided, manual	GCaMP6f	HO	59	no	yes	yes	yes	weihao		no	15:30-17:56
Optical-guided, manual	GCaMP6f	HE	66	no	yes	yes	yes	weihao		no	15:40-17:57
Optical-guided, manual	GCaMP6f	HO	67	no	yes	yes	yes	weihao		no	10:43-13:02
Optical-guided, manual	GCaMP6f	HO	69	no	yes	yes	yes	weihao		no	16:13-18:29
Optical-guided, manual	GCaMP6f	HO	70	no	yes	yes	yes	weihao		no	09:30-11:58
Optical-guided, manual	GCaMP6f	HE	67	yes	yes	no	no	weihao	×	no	15:10-17:30	Damage to the transverse sinus
Optical-guided, semi-mechnized	FITC	WT	83	no	yes	yes	yes	weihao		no	10:05-11:57
Optical-guided, semi-mechnized	GCaMP6f	HO	100	no	yes	yes	yes	weihao		no	09:35-11:08
Optical-guided, semi-mechnized	GCaMP6f	HE	152	no	yes	yes	yes	weihao		no	10:40-12:55
Optical-guided, semi-mechnized	GCaMP6f	HE	441	no	yes	yes	yes	weihao		no	15:00-16:40
Optical-guided, semi-mechnized	GCaMP6f	HO	434	no	yes	yes	yes	weihao		no	15:10-17:15
Optical-guided, semi-mechnized	GCaMP6f	HE	51	no	yes	yes	yes	weihao		no	09:30-11:22
Optical-guided, semi-mechnized	GCaMP6f	HE	96	no	yes	yes	yes	weihao		no	10:30-12:40
Optical-guided, semi-mechnized	GCaMP6f	HE	108	no	yes	yes	yes	weihao		no	16:08-17:55
Optical-guided, semi-mechnized	GCaMP6f	HE	116	no	yes	yes	yes	weihao		no	10:30-11:58
Optical-guided, semi-mechnized	GCaMP6f	HO	461	no	yes	yes	yes	weihao		no	09:30-11:20
Optical-guided, semi-mechnized	GCaMP6f	HE	92	no	yes	yes	yes	weihao		no	12:10-13:53
Optical-guided, semi-mechnized	GCaMP6f	HE	98	no	yes	yes	yes	weihao		no	15:05-16:54
Optical-guided, semi-mechnized	GCaMP6f	HO	51	no	yes	yes	yes	weihao		no	09:45-11:32
